# Supplementary material for: Hsp90 mutants with distinct defects provide novel insights into cochaperone regulation of the folding cycle
Source: PLoS Genet. 2023 May 25;19(5):e1010772. doi: 10.1371/journal.pgen.1010772 (PMC10246838; doi:10.1371/journal.pgen.1010772)
Supplement: S1 Data — ImageJ was used to compare growth of different strains or quantify protein levels as described in Materials and Methods. (XLSX) [file pgen.1010772.s012.xlsx]

## Sheet: Fig. 1 data
wt	1213				1214		MAY
WT	1	15040.2	1	1	13112.8	1
WT	2	10780.8	0.716801	2	12272	0.935877
ssa123	3	11327.1	1	3	9693.81	1	1	10385.4	1		ssa123	1	1	1
ssa123	4	4282.95	0.378115	4	5179.43	0.534302	1	4834.36	0.465494		ssa123+HCH1	0.37	0.53	0.47
37 plates for Sti1	1213			may			1-6-23 pix
WT	1	27540.9	1	1	24474.5	1	1	26984	1		WT*	1	1	1
WT + HCH1	2	22254.5	0.808051	2	16757.2	0.68468	2	18364.7	0.680577		WT + HCH1*	0.81	0.68	0.68
sti1	3	25655	1	3	21654	1	3	24360.9	1		sti1*	1	1	1
sti1 + HCH1	4	11430.7	0.445555	4	10062.1	0.464677	4	9204.66	0.377846		sti1+HCH1*	0.44	0.46	0.37
	1214			2023-12-13			MAY
762	1	19963.2	1	1	23715.9	1	1	22167.7	1		WT	1	1	1
762 +HCH1	2	16810.7	0.842086	2	19349.6	0.81589	2	18763.2	0.846421		WT+HCH1	0.84	0.81	0.84
mty131	3	23463.4	1	3	16443.3	1	3	24354.7	1		low Hsp90	1	1	1
mty131+HCH1	4	1024.38	0.0436584	4	3139.36	0.19092	4	2143.38	0.0880068		low Hsp90 + HCH1	0.04	0.19	0.09
											ssa123	1	1	1
WT	23	27152.6	1	1	30638.1	1	1	31735	1		ssa123+HCH1	0.37	0.53	0.47
WT+HCH1	24	25363.1	0.934094	2	23275.9	0.759703	2	25837.5	0.814165
K102E	27	4967.95	1	1	3233.52	1	1	2499.5	1
K102E +HCH1	28	31604.6	6.36169	2	20101	6.21646	2	19122.2	7.65042
Q380K	29	16556.8	1	3	15496.5	1	3	10935.5	1		WT	1	1	1	1	0		WT	1	0
Q380K + HCH1	30	84608.4	5.1102	4	46752.7	3.01698	4	45815.4	4.18961		WT + HCH1	0.76	0.93	0.84	0.843333	0.085049		WT + HCH1	0.84	0.085
											G309S	1	1	1	1	0		G309S	1	0
											G309S+HCH1	0.02	0.12	0.19	0.11	0.08544		G309S+HCH1	0.11	0.085
G309S	3	24030.1	1	3	34442.3	1	1	29894.2	1		S481Y	1	1	1	1	0		S481Y	1	0
G309S + Hch1	4	512.82	0.0213407	4	4195.64	0.121816	2	5647.08	0.188902		S481y + HCH1	0.4	0.29	0.42	0.37	0.07		S481y + HCH1	0.37	0.07
S481Y	5	29657.5	1	1	24628.4	1	1	22640.4	1		A583T	1	1	1	1	0		A583T	1	0
S481Y + Hch1	6	11964.8	0.403431	2	7040.4	0.285865	2	9459.42	0.417811		A583T + HCH1	0.09	0.04	0.31	0.146667	0.143643		A583T + HCH1	0.15	0.14
A583T	7	44230.1	1	3	23503.5	1	3	20691.2	1		low Hsp90	1	1	1	1	0		low Hsp90	1	0
A583T + Hch1	8	4181.47	0.0945391	4	1057.94	0.045012	4	6359.4	0.307348		low Hsp90 + HCH1	0.04	0.19	0.09	0.106667	0.0763763		low Hsp90 + HCH1	0.11	0.07
											ssa123	1	1	1	1	0		ssa123	1	0
											ssa123+HCH1	0.37	0.53	0.47	0.456667	0.080829		ssa123+HCH1	0.45	0.081
											WT*	1	1	1	1	0		WT	1	0
											WT + HCH1*	0.81	0.68	0.68	0.723333	0.0750555		WT + HCH1	0.72	0.075
											sti1*	1	1	1	1	0		sti1	1	0
											sti1+HCH1*	0.44	0.46	0.37	0.423333	0.0472582		sti1+HCH1	0.42	0.047
											WT	1	1	1	1	0
											WT + HCH1	0.76	0.93	0.84	0.843333	0.085049		WT	1	0
											K102E	1	1	1	1	0			0.84	0.09
											K102E + HCH1	6.36	6.22	7.65	6.74333	0.78831		K102E	1	0
											Q380K	1	1	1	1	0			6.74	0.78
											Q380K + HCH1	5.11	3.01	4.19	4.10333	1.05268		Q380K	1	0
																			4.1	1.05

## Sheet: Fig. 2
WT - (37)	1	21520.3	1	1	26927.6	1	1	25775.9	1
HCH1	2	14553.1	0.676248	2	18572.6	0.689726	2	17874.7	0.693467
AHA1	3	22558.1	1.04823	3	22908.9	0.850759	3	21071.5	0.817491
S25P (37) -	4	226.577	1	1	857.589	1	1	2842.66	1
HCH1	5	20682.1	91.2806	2	34052.9	39.7077	2	26733.5	9.40439
AHA1	6	8671.83	38.2732	3	12347.8	14.3983	3	13919.3	4.89657
K102E (37) -	1	3031.69	1	4	864.69	1	4	2399.76	1
HCH1	2	20730.9	6.83805	5	29854.8	34.5266	5	25513.1	10.6315
AHA1	3	5825.1	1.9214	6	2343	2.70965	6	11400.4	4.75063
Q380K (37) -	4	15474.8	1	4	5863.18	1	4	5675.12	1
HCH1	5	23455.8	1.51574	5	20645.1	3.52115	5	21854.6	3.85095
AHA1	6	21827.4	1.41051	6	24862.5	4.24046	6	26045.8	4.58947
R46G (30) -	1	24324.9	1	1	26704	1		1	31643.9	1	1	37416.3	1
HCH1	2	2785.06	0.114495	2	415.456	0.0155578		2	683.234	0.0215914	2	279.991	0.00748313
AHA1	3	22608.8	0.929451	3	25611.2	0.95908		3	18315.7	0.578806	3	27472.3	0.734234
G309S (30)--	4	19174	1	4	26081.4	1		4	15419.1	1	4	19280.5	1
HCH1	5	1815.91	0.094707	5	1727.57	0.0662376		5	1816.28	0.117794	5	4172.88	0.21643
AHA1	6	25026.4	1.30522	6	31413.3	1.20443		6	24635.5	1.59773	6	26172.4	1.35746
S481Y (30) -	1	24049.3	1	1	36977.5	1	1	31769.4	1
HCH1	2	6544.57	0.272131	2	9798.7	0.264991	2	8889.41	0.27981
AHA1	3	20702.8	0.860849	3	22682.8	0.613421	3	21329.9	0.671397
A583T (30)-	4	22739.7	1	1	30960.4	1	1	31203.5	1
HCH1	5	1025.36	0.0450909	2	1001.34	0.0323424	2	1393.2	0.0446488
AHA1	6	21463.4	0.943875	3	22110.8	0.714162	3	17689.5	0.566907
						R46G	G309S	S481Y	A583T			WT	S25P	K102E	Q380K
					-	1	1	1	1		-	1	1	1	1
K102E, A380K HA 5-11-22					HCH1	0.0397817	0.123792	0.272311	0.040694		HCH1	0.68648	46.7976	17.3321	2.96261
WT S25P 5-10-22					AHA1	0.800392	1.36621	0.715222	0.741648		AHA1	0.905492	19.1893	3.12723	3.41348
S481Y A583T 512022
R46G G309S 5-25-22 (two sets at same time)					-	0	0	0	0			0	0	0	0
					HCH1	0.0501427	0.0501427	0.00741117	0.00723611			0.00905691	41.396	15.0112	1.26384
					AHA1	0.178246	0.178246	0.129405	0.189981			0.124726	17.1964	1.4601	1.74338

## Sheet: Fig. 3
Hch1 mutant set
WT-	64.158	1	1	18344.3	1	1	6932.45	1
HCH1	50.529	0.787571	2	15123.1	0.824403	2	4176.03	0.602389
del11	55.385	0.863259	3	14052.3	0.76603	3	5220.74	0.753088
d53K	58.91	0.918202	4	17760.4	0.968166	4	6228.74	0.898491
												R46G	G309S	S481Y	A583T
R46G	26780.5	1	1	25753.3	1		1	21907	1		-	1	1	1	1
HCH1	206.192	0.00769933	2	1414.79	0.0549364		2	134.435	0.00613664		HCH1	0.0229241	0.116215	0.208462	0.0882519
del11	23989.4	0.89578	3	28897	1.12207		3	19785.7	0.903168		D11	0.973673	1.16921	0.948602	1.03268
d53K	27605.3	1.0308	4	25905.1	1.0059		4	17266.5	0.788174		D53K	0.941623	0.993903	1.00847	0.978155
G309S	90.171	1	5	42148.4	1		5	18426.4	1		-	0	0	0	0
HCH1	18.708	0.207472	6	3037.56	0.0720682		6	1273.35	0.0691043		HCH1	0.0277344	0.0790452	0.0194055	0.0123804
del11	117.832	1.30676	7	42458.4	1.00735		7	21992.2	1.19351		D11	0.12857	0.151176	0.0987768	0.167403
d53K	99.326	1.10153	8	37859.1	0.898234		8	18093.8	0.981947		D53K	0.133473	0.102174	0.0316651	0.0631424
S481Y	66.586	1	1	9290.09	1		1	24589.1	1
HCH1	14.73	0.221218	2	2025.59	0.218038		2	4576.76	0.186129
del11	55.58	0.83471	3	9292.25	1.00023		3	24856.3	1.01086
d53K	68.629	1.03068	4	9031.93	0.972212		4	25142.8	1.02252
A583T	22980.7	1	5	13370.8	1		5	17255.9	1
HCH1	1783.76	0.0776199	6	1361.74	0.101844		6	1471.79	0.0852919
del11	20025.4	0.8714	7	13652.2	1.02105		7	20803.7	1.2056
d53K	23890	1.03956	8	12213.1	0.913412		8	16936.5	0.981488
S25P	389.012	1	5	267.799	1	1	613.619	1
HCH1	17852.6	45.8921	6	19352.9	72.2664	2	25616.8	41.7471
del11	159.314	0.409535	7	140.435	0.524404	3	2692.71	4.38825
d53K	567.548	1.45895	8	345.506	1.29017	4	2263.18	3.68824
											WT	S25P	K102E	Q380K
K102E	70.607	1	1	545.012	1	1	98.778	1		-	1	1	1	1
HCH1	10783	152.718	2	16302.7	29.9125	2	7481.35	75.739		HCH1	0.738121	53.3019	86.1232	10.1805
del11	921.891	13.0567	3	228.749	0.419714	3	98.778	1		D11	0.794126	1.77406	4.82546	1.92918
d53K	902.343	12.7798	4	118.385	0.217215	4	98.778	1		D53K	0.928286	2.14579	4.66567	1.98899
Q380K	7667.25	1	5	2329.4	1	1	690.477	1		-	0	0	0	0
HCH1	23336	3.0436	6	14384.6	6.17526	2	14722.9	21.3227		HCH1	0.118981	16.554	62.0579	9.77565
del11	13087.6	1.70694	7	5679.93	2.43837	3	1133.91	1.64222		D11	0.0602202	2.26468	7.13433	0.442161
d53K	11032.5	1.43892	8	6658.32	2.85839	4	1152.87	1.66967		D53K	0.0359157	1.33847	7.03793	0.761706
	Dec.Jan			april

## Sheet: Fig. 4
M116I	58-2				66 redo				66
30			rel to WT			30				30
816	1	8507.37	1		1	11978.8	1		1	6698.44	1		1	0	M116I	30	37
95	2	7029.13	0.82624		2	7961.31	0.664617		2	7896.45	1.17885		0.889902	0.262961
110	3	7722.74	0.90777		3	9591.55	0.800711		3	8200.74	1.22428		0.977586	0.220245	WT	1	1
111	4	6712.72	0.789047		4	7139.31	0.595996		4	7858.74	1.17322		0.852754	0.293838	aha1	0.89	0.854
146	5	6808.06	0.800254		5	9742.96	0.813351		5	6254.33	0.933699		0.849102	0.0735558	cpr6	0.978	1.024
464	6	8671.38	1.01928		6	8344.31	0.69659		6	6158.18	0.919346		0.878405	0.165194	hch1	0.853	0.152
93	7	8175.55	0.960996		7	8267.01	0.690137		7	4593.48	0.685754		0.778962	0.157661	ppt1	0.849	0.94
71	8	8909.13	1.04723		8	9409.13	0.785483		8	6503.67	0.970923		0.934544	0.13461	tah1	0.878	0.889
833	9	9509.25	1.11777		9	12345.4	1.0306		9	6710.76	1.00184		1.05007	0.0603652	sba1	0.779	0.984
															sgt2	0.935	0.862
															sti1	1.05	1.043
		37													STDEV
816		125.33	1		1	11208	1		1	129.876	1		1	0	WT	0	0
95		116.033	0.92582		2	8091.84	0.721973		2	118.896	0.915458		0.854417	0.114817	aha1	0.263	0.115
110		129.209	1.03095		3	11135.4	0.993528		3	136.078	1.04775		1.02408	0.0277582	cpr6	0.22	0.028
111		17.468	0.139376		4	1757.18	0.15678		4	21.037	0.161978		0.152711	0.0118374	hch1	0.293	0.012
146		127.751	1.01932		5	8946.96	0.798268		5	130.247	1.00286		0.940147	0.123146	ppt1	0.074	0.123
464		121.021	0.965619		6	7876.08	0.702722		6	129.419	0.996481		0.888274	0.161432	tah1	0.165	0.161
93		127.903	1.02053		7	10436.5	0.931173		7	130.044	1.00129		0.984332	0.0470313	sba1	0.158	0.047
71		112.166	0.894965		8	8341.31	0.74423		8	123.018	0.947196		0.86213	0.105391	sgt2	0.135	0.105
833		130.836	1.04393		9	11301	1.0083		9	139.906	1.07723		1.04315	0.0344706	sti1	0.06	0.034
		58-2 5-5-16			72-1 5-13-2016						2022-07-23			AVERAGE	STDEV		M116I		1	0
816 M116I		1	10580	1		11810.1	1		816 WT		17809.6	1		1	0		hch1		0.175	0.163
M116I hch1 +EV		4	685.527	0.0647948		4284.72	0.362802		M116I hch1 +EV		1742.64	0.0978483		0.175148	0.163351		hch1 + HCH1		1.102	0.026
M116I hch1 + HCH1		5	11609.1	1.09728		13357.1	1.13099		M116I hch1 + HCH1		19215.9	1.07896		1.10241	0.026392		hch1 + AHA1		0.374	0.438
M116I hch1 + AHA1		6	2832.01	0.267677		4872.13	0		M116I hch1 + AHA1		15239.7	0.855703		0.37446	0.437731

## Sheet: Fig  4.5 cochap data
A583T in cochaperone deletion strains
A583T (5/21/16)						A583t 4-8-23 1				A583T 4-8-23 2			A583T 30			30
30		33	rel to WT			30				30
816	1	8722.84	1		1	29140	1		1	9863.05	1		1	0			WT	R46G	A583T	S25P
95	2	8810.43	1.01004		2	23031.8	0.790382		2	8939.17	0.906329		0.902251	0.109886		WT	1	1	1	1
110	3	2788.96	0.319731		3	14131.1	0.484938		3	4104.23	0.416121		0.40693	0.0829863		aha1	0.892	0.734	0.902	0.881
111	4	11999.5	1.37565		4	20015.1	0.686861		4	7796.47	0.790472		0.950993	0.371392		cpr6	0.841	0.622	0.407	1.045
146	5	7268.6	0.833283		5	16516.3	0.566792		5	8079.64	0.819182		0.739753	0.149954		hch1	0.79	0.758	0.951	0.068
464	6	9254.72	1.06098		6	20274.1	0.695745		6	6876.81	0.697229		0.817983	0.210438		ppt1	0.732	0.682	0.74	0.943
93	7	50.406	0.00577862		7	3640.45	0.124929		7	2478.4	0.251281		0.12733	0.122769		tah1	0.72	0.758	0.818	0.921
71	8	10739.8	1.23123		8	26569.2	0.911775		8	6905.47	0.700135		0.947714	0.267366		sba1	0.736	0.101	0.127	0.938
833	9	10.95	0.00125532		9	72.354	0.00248297		9	23.436	0.00237614		0.00203815	0.000680045		sgt2	0.773	0.911	0.948	0.888
																sti1	0.934	0.008	0.002	0.876
		37											A583T 7			WT	0	0	0	0
816	1	2486.72	1		1	1427.34	1		1	8117.02	1		1	0		aha1	0.09	0.09	0.11	0.081
95	2	4629.84	1.86183		2	2573.4	1.80294		2	8723.56	1.07472		1.57983	0.438424		cpr6	0.033	0.151	0.083	0.042
110	3	415.314	0.167013		3	235.042	0.164672		3	3078.22	0.379231		0.236972	0.123205		hch1	0.038	0.061	0.371	0.026
111	4	11342.1	4.56108		4	13825.8	9.68642		4	29904.8	3.68421		5.97724	3.24203		ppt1	0.071	0.18	0.15	0.062
146	5	3087.06	1.24142		5	810.205	0.567635		5	2508.22	0.309008		0.706021	0.481364		tah1	0.122	0.142	0.21	0.077
464	6	3994.89	1.60649		6	1971.57	1.38129		6	1633.35	0.201225		1.063	0.754768		sba1	0.015	0.077	0.122	0.058
93	7	32.364	0.0130147		7	135.899	0.0952117		7	134.905	0.01662		0.0416155	0.0464507		sgt2	0.039	0.131	0.267	0.104
71	8	4558.89	1.8333		8	52.95	0.0370971		8	148.092	0.0182446		0.629546	1.04252		sti1	0.053	0.005	0.001	0.191
833	9	68.314	0.0274715		9	180.113	0.126188		9	184.92	0.0227817		0.0588139	0.0583951
R46G		BH orig														37
30		33	rel to WT			4-8-23 1				4-8-23-2							WT	R46G	A583T	S25P			WT	S25P
816	1	9051.98	1		1	32089	1		1	12504.9	1		1	0		WT	1	1	1	1		WT	1	1
95	2	7348.13	0.811771		2	20376.4	0.634995		2	9449.23	0.75564		0.734135	0.0903285		aha1	0.798	0.684	1.579	0.58		aha1	0.798	0.58
110	3	7202.03	0.79563		3	16614.5	0.517764		3	6919.81	0.553366		0.622254	0.1512		cpr6	0.751	3.032	0.237	1.58		cpr6	0.751	1.58
111	4	6928.13	0.765372		4	22240	0.693071		4	10191.1	0.814963		0.757802	0.0612977		hch1	0.708	17.627	5.977	0.08		hch1	0.708	0.08
146	5	7979.1	0.881476		5	17069.3	0.531936		5	7917.23	0.633128		0.68218	0.179859		ppt1	0.68	0.752	0.706	0.765		ppt1	0.68	0.765
464		7862.24	0.868565		6	19164.1	0.597215		6	10100.1	0.807686		0.757822	0.142381		tah1	0.706	0.975	1.063	0.844		tah1	0.706	0.844
93		117.021	0.0129277		7	4464.76	0.139137		7	1900.96	0.152017		0.10136	0.0768553		sba1	0.692	0.685	0.042	1.107		sba1	0.692	1.107
71	1	8814.66	0.973782		8	24388.2	0.760019		8	12485.4	0.998441		0.910747	0.131116		sgt2	0.739	1.1	0.629	0.864		sgt2	0.739	0.864
833	2	117.021	0.0129277		9	99.607	0.00310408		9	96.099	0.00768489		0.00790555	0.00491551		sti1	0.781	0.679	0.058	0.657		sti1	0.781	0.657
		BH orig														WT	0	0	0	0		WT	0	0
		37														aha1	0.096	0.548	0.438	0.329		aha1	0.096	0.329
816	1	398.021	1		1	2975.05	1		1	349.82	1		1	0		cpr6	0.022	2.332	0.123	0.575		cpr6	0.022	0.575
95	2	398.021	1		2	150.678	0.0506471		2	349.82	1		0.683549	0.548109		hch1	0.2	7.395	3.242	0.076		hch1	0.2	0.076
110		398.021	1		3	7490.81	2.51787		3	1951.45	5.57843		3.0321	2.33213		ppt1	0.071	0.429	0.481	0.161		ppt1	0.071	0.161
111	2	9013.89	22.6468		4	27178.2	9.13536		4	7381.3	21.1003		17.6275	7.39492		tah1	0.148	0.871	0.755	0.04		tah1	0.148	0.04
146	5	398.021	1		5	763.062	0.256487		5	349.82	1		0.752162	0.429268		sba1	0.101	0.545	0.046	0.027		sba1	0.101	0.027
464	6	398.021	1		6	273.749	0.0920148		3	641.234	1.83304		0.975018	0.870781		sgt2	0.104	1.105	1.042	0.077		sgt2	0.104	0.077
93	7	398.021	1		7	163.062	0.0548098		7	349.82	1		0.684937	0.545706		sti1	0.223	0.557	0.059	0.196		sti1	0.223	0.196
71	8	398.021	1		8	143.239	0.0481467		4	787.447	2.25101		1.09972	1.10481
833	9	398.021	1		9	103.753	0.0348743		9	349.82	1		0.678291	0.557216
WT						4-7-23 1				4-7-23-2
30		33	rel to WT			30				30							WT	WT		R46G	R46G
816	1		1		1	18332.2	1		1	9296.59	1		1	0		WT	1	1	WT	1	1
95	2		#DIV/0!		2	15182	0.828156		2	8880.35	0.955226		0.891691	0.0898526		aha1	0.892	0.798	aha1	0.734	0.684
110	3		#DIV/0!		3	14999.5	0.818205		3	8038.69	0.864692		0.841449	0.0328714		cpr6	0.841	0.751	cpr6	0.622	3.032
111	4		#DIV/0!		4	13990.5	0.763163		4	7593.05	0.816757		0.78996	0.0378968		hch1	0.79	0.708	hch1	0.758	17.627
146	5		#DIV/0!		5	12493.4	0.6815		5	7270.59	0.782071		0.731785	0.0711145		ppt1	0.732	0.68	ppt1	0.682	0.752
464	6		#DIV/0!		6	11615.3	0.633602		6	7501.1	0.806866		0.720234	0.122516		tah1	0.72	0.706	tah1	0.758	0.975
93	7		#DIV/0!		7	13292.3	0.72508		7	6935.05	0.745978		0.735529	0.0147773		sba1	0.736	0.692	sba1	0.101	0.685
71	8		#DIV/0!		8	14677.6	0.800646		8	6935.01	0.745974		0.77331	0.0386592		sgt2	0.773	0.739	sgt2	0.911	1.1
833	9		#DIV/0!		9	17804.8	0.971226		9	8334.14	0.896473		0.933849	0.0528589		sti1	0.934	0.781	sti1	0.008	0.679
		37
816	1		#DIV/0!		1	26901.1	1		1	11554.7	1		1	0
95	2		#DIV/0!		2	19621.6	0.729396		2	9992.05	0.86476		0.797078	0.0957169
110	3		#DIV/0!		3	19778.3	0.735223		3	8862.52	0.767005		0.751114	0.0224729
111	4		#DIV/0!		4	15230.9	0.566182		4	9817.54	0.849657		0.707919	0.200447
146	5		#DIV/0!		5	16941.9	0.629783		5	8439.47	0.730392		0.680087	0.0711413
464	6		#DIV/0!		6	16174.2	0.601245		6	9359.3	0.809998		0.705622	0.147611
93	7		#DIV/0!		7	16669.9	0.619672		7	8826.3	0.76387		0.691771	0.101963
71	8		#DIV/0!		8	17910.5	0.665788		8	9386.88	0.812386		0.739087	0.10366
833	9		#DIV/0!		9	25277.6	0.939649		9	7204.48	0.62351		0.78158	0.223544
S25P		51 set new	2016-05-27			BH 51-1 2-2-16				c51 4.8
30		33	rel to WT							30
816	1	8642.84	1		1	112.734	1			123.445	1		1	0
95	2	6956.26	0.804857		2	98.272	0.871716			119.166	0.965337		0.880637	0.0806107
110	3	9451.72	1.09359		3	114.602	1.01657			126.655	1.026		1.04539	0.0420096
111	4	367.749	0.0425496		4	10.675	0.0946919			8.144	0.0659727		0.0677381	0.026116
146	5	7580.31	0.877062		5	106.909	0.94833			123.723	1.00225		0.942548	0.0627951
464	6	7190.31	0.831938		6	108.178	0.959586			119.794	0.970424		0.920649	0.0770174
93	7	8235.72	0.952895		7	98.569	0.87435			121.875	0.987282		0.938176	0.0578867
71	8	6675.01	0.772317		8	103.558	0.918605			120.181	0.973559		0.88816	0.104018
833	9	5685.06	0.657777		9	108.124	0.959107			124.786	1.01086		0.875916	0.190678
		37				37				37
816	1	5185.35	1		1	88.078	1			93.071	1		1	0
95	2	1068.23	0.20601		2	62.631	0.711086			76.663	0.823704		0.580267	0.328971
110	3	11637.4	2.24429		3	108.161	1.22801			118.081	1.26872		1.58034	0.575355
111	4	27.657	0.00533368		4	13.82	0.156906			7.348	0.0789505		0.0803968	0.0757967
146	5	3004.82	0.579482		5	75.561	0.857887			79.855	0.858001		0.765123	0.16077
464	6	4219.89	0.813809		6	72.948	0.82822			82.719	0.888773		0.843601	0.0397782
93	7	7300.26	1.40786		7	90.644	1.02913			82.261	0.883852		1.10695	0.270532
71	8	4242.77	0.818222		8	83.98	0.953473			76.415	0.82104		0.864245	0.0772867
833	9	2231.11	0.430272		9	67.598	0.767479			71.867	0.772174		0.656642	0.196056
M116I	58-2				66 redo				66
30			rel to WT			30				30
816	1	8507.37	1		1	11978.8	1		1	6698.44	1		1	0	M116I	30	37
95	2	7029.13	0.82624		2	7961.31	0.664617		2	7896.45	1.17885		0.889902	0.262961
110	3	7722.74	0.90777		3	9591.55	0.800711		3	8200.74	1.22428		0.977586	0.220245	WT	1	1
111	4	6712.72	0.789047		4	7139.31	0.595996		4	7858.74	1.17322		0.852754	0.293838	aha1	0.89	0.854
146	5	6808.06	0.800254		5	9742.96	0.813351		5	6254.33	0.933699		0.849102	0.0735558	cpr6	0.978	1.024
464	6	8671.38	1.01928		6	8344.31	0.69659		6	6158.18	0.919346		0.878405	0.165194	hch1	0.853	0.152
93	7	8175.55	0.960996		7	8267.01	0.690137		7	4593.48	0.685754		0.778962	0.157661	ppt1	0.849	0.94
71	8	8909.13	1.04723		8	9409.13	0.785483		8	6503.67	0.970923		0.934544	0.13461	tah1	0.878	0.889
833	9	9509.25	1.11777		9	12345.4	1.0306		9	6710.76	1.00184		1.05007	0.0603652	sba1	0.779	0.984
															sgt2	0.935	0.862
															sti1	1.05	1.043
		37													STDEV
816		125.33	1		1	11208	1		1	129.876	1		1	0	WT	0	0
95		116.033	0.92582		2	8091.84	0.721973		2	118.896	0.915458		0.854417	0.114817	aha1	0.263	0.115
110		129.209	1.03095		3	11135.4	0.993528		3	136.078	1.04775		1.02408	0.0277582	cpr6	0.22	0.028
111		17.468	0.139376		4	1757.18	0.15678		4	21.037	0.161978		0.152711	0.0118374	hch1	0.293	0.012
146		127.751	1.01932		5	8946.96	0.798268		5	130.247	1.00286		0.940147	0.123146	ppt1	0.074	0.123
464		121.021	0.965619		6	7876.08	0.702722		6	129.419	0.996481		0.888274	0.161432	tah1	0.165	0.161
93		127.903	1.02053		7	10436.5	0.931173		7	130.044	1.00129		0.984332	0.0470313	sba1	0.158	0.047
71		112.166	0.894965		8	8341.31	0.74423		8	123.018	0.947196		0.86213	0.105391	sgt2	0.135	0.105
833		130.836	1.04393		9	11301	1.0083		9	139.906	1.07723		1.04315	0.0344706	sti1	0.06	0.034

## Sheet: Fig. 6 data
Cpr6 level		Cpr6		Hsp90	Cpr6-background	Hsp90-background	ratio Hsp90/Cpr6								Abbbey old 2, 1/22/12
-	1	4129.18	1	2616.81	1	1											Cpr6		Hsp90	Cpr6 - background	Hsp90 - background	ratio
ADH-	2	13298.7	2	4088.74	9169.51	1471.93	0.160524			ADH1	0.16	0.18			-	2	2529.52	1	1791	1	1
ADH+	3	13189.6	3	12705.7	9060.41	10088.8	1.11351				1.11	1.26			GPD	3	43908.3	2	22988.2	41378.8	21197.2	0.512271
GPD-	4	26056.1	4	18086.4	21927	15469.6	0.705507				0.71	0.49			GPD+	4	39611.1	3	43903.9	37081.6	42112.9	1.13568
GPD+	5	27886.2	5	28144.7	23757	25527.8	1.07454				1.07	0.94
1-7 pd 1-5	1	7653.88	1	3038.76	1	1	1
	2	12675.1	2	3949.83	5021.24	911.071	0.181443
redo when dru	3	11873.2	3	8359.3	4219.36	5320.53	1.26098
	4	19833.5	4	9039.61	12179.6	6000.85	0.492696
	5	22135.1	5	16660.3	14481.2	13621.5	0.940635
1-7 pd 6-10	1	3139.22	1	2200.13	1	1
	2	11702.8	2	3673.76	8563.61	1473.63	0.17208
	3	9256.52	3	4560.81	6117.29	2360.68	0.385902
redo when dru	4	24117	4	27123.8	20977.8	24923.7	1.1881
	5	27686.5	5	20691.2	24547.3	18491.1	0.753284
old
ADH-	2	13298.7	2	4088.74	0.307454		0.31	0.31	0.27	0.296667	0.023094
ADH+	3	13189.6	3	12705.7	0.96331		0.96	0.7	0.5	0.72	0.230651
GPD-	4	26056.1	4	18086.4	0.694133		0.69	0.45	0.4	0.513333	0.155027
GPD+	5	27886.2	5	28144.7	1.00927		1	0.75	0.76	0.836667	0.141539
1-7 1	2	12675.1	2	3949.83	0.311621
	3	11873.2	3	8359.3	0.704045
	4	19833.5	4	9039.61	0.455775
	5	22135.1	5	16660.3	0.752664
1-7 2	1	13754.5	1	3750.3	0.27266
	2	11124.9	2	5658.59	0.508643
	3	29977	3	12146.2	0.405183
	4	33829.4	4	25760.8	0.761492

## Sheet: Fig. 7, FS9
21-06-03	invert							220326
	0	200	800	bumped	0	200	800		0	200	800			0	200	800
WT	20021	23621.9	2882.08		24916	22047.4	7158.1		17054.6	18569	6706.52	AVERAGE	WT	1	1.05117	0.274827
S25P	21259.4	21956.9	18991.4		18741.3	17896.6	16637.1		14938.9	15913.2	399.163		S25P	1	1.01765	0.602588
K102E	20493.5	22549.9	8657.35		19019.3	17244.5	4697.2		14106.1	14787.1	2009.03		K102E	1	1.01843	0.270612
M116I	23932.9	27583.8	3828.69		28704.8	29130.2	9116.52		21758.6	19935.5	15849.2		Q380K	1	1.02786	0.401996
WT	21066.6	22014.6	2155.08		24907.8	27440.5	14304.3		18156.2	20191.9	9737.66	STDEV	Overall	0	200	800
E377A	17692	21271.2	22748.3		21070.4	20749.1	21704.4		16285.6	17355.2	18510.2		WT	0	0.151049	0.125109
L379S	17792.4	18314.7	12309.6		24586.5	25689.4	19606.5		12663.3	14547.1	14022.9		S25P	0	0.0566852	0.498725
Q380K	29333.9	27236.1	18057.9		30804.1	32347.7	22825.6		21469.4	23350.6	19047.3		K102E	0	0.100223	0.1415
													Q380K	0	0.118707	0.293467
as%no drug														0	200	800
WT	1	1.17985	0.143953		1	0.884868	0.28729		1	1.0888	0.393239	AVERAGE	WT	1	1.05117	0.274827
S25P	1	1.03281	0.89332		1	0.954927	0.887724		1	1.06521	0.0267196		E377A	1	1.01765	0.602588
K102E	1	1.10035	0.422444		1	0.90668	0.24697		1	1.04828	0.142423		K102E	1	1.01843	0.270612
M116I	1	1.15255	0.159976		1	1.01482	0.317596		1	0.916214	0.728415		M116I	1	1.02786	0.401996
WT	1	1.045	0.143953		1	0.884868	0.28729		1	1.0888	0.393239	STDEV	WT	0	0.107354	0.125109
E377A	1	1.2023	0.89332		1	0.954927	0.887724		1	1.06521	0.0267196		E377A	0	0.12393	0.498725
L379S	1	1.02935	0.422444		1	0.90668	0.24697		1	1.04828	0.142423		K102E	0	0.0768729	0.1415
Q380K	1	0.928484	0.159976		1	1.01482	0.317596		1	0.916214	0.728415		M116I	0	0.053739	0.293467
21-06-03	0	50	200	bumped	0	50*	200*	220326	0	50	200			0	50	200
WT	25105.3	25566.9	26596.3		22090.7	27571.6	21035.8		19312.8	11957.2	21492.9	AVERAGE	WT	1	0.961876	1.04151
R46G	21282.5	15238.8	450.305		18368	18180.6	3938.71		16237.3	11454.2	279.142		R46G	1	0.803747	0.0842609
G309S	21919.8	20624.1	359.87		20929	24044.8	1162.16		15347.6	9337.92	235.506		G309S	1	0.899399	0.0290971
K394E	29346.4	20644	511.627		26042.4	25566.6	233.506		18507.2	22203.4	4162.65		K394E	1	0.961634	0.0837735
		50	200		0							STDEV	WT	0	0.318273	0.0817977
WT	23599.7	23579.5	22034.9		22156.9	24826.4	25366.5		17853.5	14027.4	18663.3		R46G	0	0.161208	0.11275
S481Y	21163.5	18144.1	12360.5		22148.5	22721.7	1773.6		15124.7	13861.2	8019.56		G309S	0	0.272603	0.0228969
T521I	19205.6	17519.4	1228.28		22356.3	18591.9	1910.35		15182.6	14666.9	580.77		K394E	0	0.248737	0.12231
A583T	27487.1	25650.1	1295.91		27707	27019.1	2220.85		25130.9	23027	597.305
														0	50	200
as% no drug	0	50	200		0	50	200		0	50	200	AVERAGE	WT	1	0.968441	1.0413
WT	1	1.01838	1.05939		1	1.24811	0.95225		1	0.619134	1.11289		S481Y	1	0.933224	0.398117
R46G	1	0.716025	0.0211585		1	0.989793	0.214433		1	0.705423	0.0171914		T521I	1	0.903285	0.0625522
G309S	1	0.94089	0.0164176		1	1.14888	0.0555289		1	0.608429	0.0153448		A583T	1	0.941542	0.0503563
K394E	1	0.703459	0.0174341		1	0.981728	0.00896636		1	1.19971	0.22492
												STDEV	WT	0	0.169495	0.105641
as% no drug	0	50	200		0	50	200		0	50	200		S481Y	0	0.0855155	0.276742
WT	1	0.999146	0.933694		1	1.12048	1.14486		1	0.785693	1.04535		T521I	0	0.0676487	0.0236301
S481Y	1	0.857329	0.584045		1	1.02588	0.0800778		1	0.916464	0.530229		A583T	0	0.0303247	0.0283303
T521I	1	0.912203	0.063954		1	0.831619	0.0854501		1	0.966032	0.0382523
A583T	1	0.933169	0.0471462		1	0.975173	0.0801549		1	0.916283	0.0237678

## Sheet: Fig. S2
30				md												jj 9921
wt	1	15893.6	1	1	14363.6	1			30	37		30°	37°		1	20199.1	1
wt hch1	2	14692.3	0.924421	2	14613.1	1.01737		WT	1	1		0	0		2	18405.4	0.911199
r46G	3	8886.69	1	3	11748.6	1		WT hch1	0.950997	1.00067		0.0578611	0.0856338		3	12967.2	1
r46G hch1	4	10046.7	1.13053	4	12207.3	1.03905		R46G	1	1		0	0		4	19660.7	1.51618
G309S	5	8683.98	1	5	9591.05	1		R46G hch1	1.22859	33.2611		0.253231	3.69332		5	16836.2	1
G309Shch1	6	10724.9	1.23502	6	13871.2	1.44627		G309S	1	1		0	0		6	16056.3	0.953681
								G309S hch1	1.21166	28.0591		0.247124	10.044
37				md				S481Y	1	1		0	0
wt	1	17221	1	1	13754.1	1		S481Y hch1	0.96223	3.44109		0.019908	0.0202986		1	20027.1	1
wt hch1	2	15732.7	0.913577	2	14920	1.08477		T521I	1	1		0	0		2	20100.5	1.00367
r46G	3	258.263	1	3	409.971	1		T521I hch1	1.35155	4.22921		0.0179232	0.34451		3	461.506	1
r46G hch1	4	7501.45	29.0458	4	14729.8	35.929		A583T	1	1		0	0		4	16064.4	34.8086
G309S	5	258.263	1	5	409.971	1		A583T hch1	1.22446	3.58789		0.0219465	0.38143		5	461.506	1
G309Shch1	6	6997.1	27.0929	6	15804.9	38.5512									6	8553.12	18.5331
30		jj92722			fig
S481Y	1	16393.6	1	1	13760.8	1									30	-	hch1		stdev
s481y hch1	2	16005.2	0.976307	2	13047.3	0.948152									WT	1	0.950997		0	0.0578611
T521I	3	14492.3	1	3	12172.9	1									R46G	1	1.22859		0	0.253231
T521I hch1	4	19403.4	1.33887	4	16606.5	1.36422									G309S	1	1.21166		0	0.247124
A583T	5	14882.2	1	5	12604	1									S481Y	1	0.96223		0	0.019908
A583T hch1	6	18453.6	1.23998	6	15237.5	1.20894									T521I	1	1.35155		0	0.0179232
															A583T	1	1.22446		0	0.0219465
37
S481Y	1	3851.62	1	1	3022.5	1									37		hch1		stdev
s481y hch1	2	13198.5	3.42673	2	10444.1	3.45544									WT	1	1.00067		0	0.0856338
T521I	3	3930.81	1	3	3542.1	1									R46G	1	33.2611		0	3.69332
T521I hch1	4	17581.8	4.47281	4	14117.4	3.9856									G309S	1	28.0591		0	10.044
A583T	5	4323.05	1	5	3836.15	1									S481Y	1	3.44109		0	0.0202986
A583T hch1	6	16676.6	3.8576	6	12729	3.31818									T521I	1	4.22921		0	0.34451
															A583T	1	3.58789		0	0.38143
30
WT	1	20781.3	1		1	22790.9	1			30	37			30	37		WT	K102E	Q380K
WT hch1	2	17016.1	0.818819		2	20477.6	0.898501		WT	1	1			0	0	-	1	1	1
K102E	3	15395.9	1		1	15053.5	1		WT hch1	0.85866	0.8929			0.056344	0.00366531	hch1	0.85866	0.927587	0.902375
K102E hch1	4	17516.1	1.13771		2	10800.3	0.717461		K102E	1	1			0	0
Q380K	5	20463	1		3	13565.4	1		K102E hch1	0.927587	0.534511			0.297163	0.00232873
Q380k hch1	6	20089.3	0.98174		4	11164.4	0.823009		Q380K	1	1			0	0
									Q380K hch1	0.902375	0.17418			0.11224	0.184953
37
WT	1	19304.7	1		1	21835.6	1
WT hch1	2	17187.1	0.890308		3	19553.6	0.895492
K102E	3	1296.38	1		1	7719.69	1
K102E hch1	4	695.062	0.536158		2	4113.55	0.532864
Q380K	5	11045.4	1		3	10190	1
Q380k hch1	6	479.355	0.0433985		4	3107.57	0.304962
	figure jan 21
					K102E and Q380K on same

## Sheet: Fig. S4
WT -	1	29944.7	1		1	29786.9	1				WT	S25P	K102E	Q380K		WT	S25P	K102E	Q380K
AHA1	2	28235	0.942905		2	25862.6	0.868253			-	1	1	1	1		0	0	0	0
AHA1D11	3	28120.2	0.939072		3	27198.3	0.913096			AHA1	0.905579	9.45447	1.01432	17.6287		0.0527868	3.82309	0.020247	4.10564
AHA1-D53K	4	29961.1	1.00055		4	26872.9	0.90217			D11	0.926084	1.35906	1.01654	5.45497		0.0183683	0.61051	0.0233963	1.34127
										aha1-D53K	0.951359	1.70475	1.11431	6.81726		0.0695636	1.0722	0.161653	2.09755
K102E -	1	3029.62	1		5	488.305	1
AHA1	2	3116.37	1.02863		6	488.305	1
AHA1D11	3	3129.86	1.03309		7	488.305	1
AHA1-D53K	4	3722.22	1.22861		8	488.305	1
S25P	5	3360.4	1		1	1403.82	1
AHA1	6	22686.5	6.75113		2	17067.4	12.1578
AHA1D11	7	6017.64	1.79075		3	1301.85	0.927362
AHA1-D53K	8	8276.36	2.46291		4	1328.85	0.946595
Q380K	5	1228.45	1		1	1167	1
AHA1	6	25222.2	20.5318		2	17184.8	14.7256
AHA1D11	7	5536.05	4.50655		3	7472.78	6.40339
AHA1-D53K	8	10196.7	8.30046		4	6224.88	5.33407
		orig			2023 set

## Sheet: S5AB
G309S				G309S 37				K394E 30
30	1	10445.4	1	1	755.527	1		1	9583.74	1
816	2	7529.38	0.720833	2	283.113	0.374723		2	7948.6	0.829384
95	3	6587.43	0.630655	3	233.092	0.308516		3	5824.77	0.607776
110	4	10291	0.985217	4	7802.08	10.3267		4	8967.13	0.935661
111	5	8931.43	0.85506	5	374.213	0.495301		5	4357.48	0.454674
146	6	9684.79	0.927184	6	153.971	0.203793		6	7890.06	0.823276
464	7	68.485	0.00655649	7	118.971	0.157468		7	6715.84	0.700754
93	8	11821	1.13169	8	170.435	0.225584		8	6761.06	0.705472
71	9	101.849	0.00975063	9	184.849	0.244662		9	106.192	0.0110804
833
S481Y 30					S481Y 37			T521I 30			T521I 37
816	1	9530.96	1		1161.89	1		1	11830.5	1	1	6276.62	1
95	2	7660.72	0.803772		2435.48	2.09613		2	12012	1.01533	2	7551.08	1.20305
110	3	7923.72	0.831366		1340.38	1.15362		3	3174.3	0.268314	3	278.82	0.044422
111	4	9514.13	0.998234		9783.25	8.42011		4	11019	0.931399	4	8876.55	1.41422
146	5	9344.2	0.980405		910.648	0.783764		5	10106.8	0.8543	5	5445.89	0.867647
464	6	8065.55	0.846247		94.899	0.0816763		6	11663.1	0.985845	6	4372.26	0.696594
93	7	561.991	0.0589648		59.284	0.0510237		7	779.113	0.065856	7	54.192	0.00863395
71	8	11252.3	1.1806		210.142	0.180862		8	11755.4	0.993646	8	4367.89	0.695899
833	9	51.192	0.00537113		41.192	0.0354526		9	70.728	0.00597842	9	54.192	0.00863395
30	WT	R46G	G309S	K394E			WT	S481Y	A583T	T521I
WT	1	1	1	1		WT	1	1	1	1
aha1	0.892	0.734	0.721	0.83		aha1	0.892	0.804	0.902	1.015
cpr6	0.841	0.622	0.631	0.691		cpr6	0.841	0.831	0.407	0.268
hch1	0.79	0.758	0.985	0.936		hch1	0.79	0.998	0.951	0.941
ppt1	0.732	0.682	0.855	0.455		ppt1	0.732	0.98	0.74	0.854
tah1	0.72	0.758	0.927	0.823		tah1	0.72	0.846	0.818	0.9886
sba1	0.736	0.101	0.006	0.701		sba1	0.736	0.059	0.127	0.066
sgt2	0.773	0.911	1.132	0.705		sgt2	0.773	1.18	0.948	0.994
sti1	0.934	0.008	0.01	0.011		sti1	0.934	0.005	0.002	0.006
WT	0	0
aha1	0.09	0.09
cpr6	0.033	0.151
hch1	0.038	0.061
ppt1	0.071	0.18
tah1	0.122	0.142
sba1	0.015	0.077
sgt2	0.039	0.131
sti1	0.053	0.005
37						37
	WT	R46G	G309S	K394E			WT	S481Y	A583T	T521I
WT	1	1	1	1		WT	1	1	1	1
aha1	0.798	0.684	0.375	1		aha1	0.798	2.096	1.579	1.203
cpr6	0.751	3.032	0.309	1		cpr6	0.751	1.154	0.237	0.044
hch1	0.708	17.627	10.327	1		hch1	0.708	8.42	5.977	1.414
ppt1	0.68	0.752	0.495	1		ppt1	0.68	0.784	0.706	0.868
tah1	0.706	0.975	0.204	1		tah1	0.706	0.082	1.063	0.697
sba1	0.692	0.685	0.157	1		sba1	0.692	0.051	0.042	0.009
sgt2	0.739	1.1	0.226	1		sgt2	0.739	0.181	0.629	0.696
sti1	0.781	0.679	0.245	0		sti1	0.781	0.035	0.058	0.009

[truncated: 3 more sheets: S5C, SF6, SF8]
